# Supplementary material for: Cold Water Fish Gelatin Methacryloyl Hydrogel for Tissue Engineering Application
Source: PLoS One. 2016 Oct 10;11(10):e0163902. doi: 10.1371/journal.pone.0163902 (PMC5056724; doi:10.1371/journal.pone.0163902)
Supplement: S1 Fig — (A) Degree of methacrylation of fish GelMA (Fig 2A). (B) Comparison of a high degree of methacrylation (20% MA) according to the origin of gelatin (fish GelMA vs. porcine GelMA) (Fig 2B). (XLSX) [file pone.0163902.s001.xlsx]

## Sheet: S1 Fig
	S1 Fig. The raw data for TNBSA test (Figure 2). (A) Degree of methacrylation of fish GelMA (Fig 2A). (B) Comparison of a high degree of methacrylation (20% MA) according to the origin of gelatin (fish GelMA vs. porcine GelMA) (Fig 2B).
	(A)					(B)
		Low	Medium	High			Fish 20% MA	Porcine 20% MA
	1	15.593	61.682	94.787		1	94.787	81.849
	2	22.523	60.42	87.923		2	87.923	92.08
	3	21.893	50.639	89.721		3	89.721	92.962
	4	29.926	48.43	95.767		4	95.767	94.373
	5	33.864	57.896	90.211		5	90.211	95.134
	6	34.651	56.476	90.211		6	90.211	91.935
