# Supplementary material for: Cold Water Fish Gelatin Methacryloyl Hydrogel for Tissue Engineering Application
Source: PLoS One. 2016 Oct 10;11(10):e0163902. doi: 10.1371/journal.pone.0163902 (PMC5056724; doi:10.1371/journal.pone.0163902)
Supplement: S2 Fig — (A) Compressive modulus for fish GelMA hydrogels (Fig 3A). (B) Representative stress-strain curve of fish GelMA hydrogels (Fig 3B). (C) Comparison of fish and porcine GelMA hydrogels (Fig 3C). (D) Representative curve of 15% (w/v) GelMA for fish and porcine GelMA comparison (Fig 3D). (XLSX) [file pone.0163902.s002.xlsx]

## Sheet: S2 Fig
	S2 Fig. The raw data for mechanical test (Figure 3). (A) Compressive modulus for fish GelMA hydrogels (Fig 3A). (B) Representative stress-strain curve of fish GelMA hydrogels (Fig 3B). (C) Comparison of fish and porcine GelMA hydrogels (Fig 3C). (D) Representative curve of 15% (w/v) GelMA for fish and porcine GelMA comparison (Fig 3D).
	(A)												(B)
	% GelMA	Low			Medium			High					% GelMA	Fish High			Porcine High
	5	0	0	0	2.899	2.6077	1.9809	1.8429	4.2399	8.1228			5	1.8429	4.2399	8.1228	9.3201	7.4464	10.113
	10	0	0	0	7.8953	10.689	15.499	17.076	15.514	12.394			10	17.076	15.514	12.394	42.462	41.263	18.816
	15	1.4486	1.8844	1.3002	37.781	26.975	28.935	47.916	46.91	49.408			15	47.916	46.91	49.408	79.472	80.296	63.312
	(C)									(D)
	Fish Low		Fish Medium		Fish High					Fish High		Porcine High
	strain	kPa	strain	kPa	strain	kPa				strain	kPa	strain	kPa
	0.0087	0.12732	0	0.62389	0.0038	0.75121				0.0038	0.75121	0.00352	0.99313
	0.01739	0.12732	0.00702	0.75121	0.0076	0.87854				0.0076	0.87854	0.00704	1.18411
	0.03478	0	0.01053	0.81487	0.01141	1.05679				0.01141	1.05679	0.01056	1.31144
	0.03478	0.19099	0.01404	0.87854	0.01521	1.24777				0.01521	1.24777	0.01408	1.56608
	0.05217	0.19099	0.01754	0.9422	0.01901	1.50242				0.01901	1.50242	0.01761	1.808
	0.05217	0.12732	0.02105	1.05679	0.02281	1.68068				0.02281	1.68068	0.02113	1.99899
	0.06957	0.31831	0.02456	1.18411	0.02662	1.87166				0.02662	1.87166	0.02465	2.25363
	0.06957	0.31831	0.02807	1.24777	0.03042	2.06265				0.03042	2.06265	0.02817	2.49555
	0.08696	0.31831	0.03158	1.31144	0.03422	2.30456				0.03422	2.30456	0.03169	2.43189
	0.08696	0.31831	0.03509	1.3751	0.03802	2.43189				0.03802	2.43189	0.03521	2.68654
	0.10435	0.31831	0.0386	1.43876	0.04183	2.62287				0.04183	2.62287	0.03873	2.81386
	0.10435	0.31831	0.04211	1.50242	0.04563	2.81386				0.04563	2.81386	0.04225	3.05577
	0.12174	0.36924	0.04561	1.68068	0.04943	2.99211				0.04943	2.99211	0.04577	3.31042
	0.12174	0.31831	0.04912	1.74434	0.05323	3.05577				0.05323	3.05577	0.0493	3.50141
	0.13913	0.36924	0.05263	1.808	0.05703	3.37408				0.05703	3.37408	0.05282	3.74332
	0.14783	0.31831	0.05614	1.87166	0.06084	3.55234				0.06084	3.55234	0.05634	3.99797
	0.15652	0.36924	0.05965	1.93532	0.06464	3.74332				0.06464	3.74332	0.05986	4.18896
	0.16522	0.4329	0.06316	2.06265	0.06844	3.87065				0.06844	3.87065	0.06338	4.43087
	0.17391	0.4329	0.06667	2.12631	0.07224	3.67966				0.07224	3.67966	0.0669	4.68552
	0.18261	0.49656	0.07018	2.18997	0.07605	3.80699				0.07605	3.80699	0.07042	4.9911
	0.1913	0.49656	0.07368	2.36823	0.07985	3.93431				0.07985	3.93431	0.07394	5.24575
	0.2	0.68755	0.07719	2.43189	0.08365	3.99797				0.08365	3.99797	0.07746	5.30941
	0.2	0.68755	0.0807	2.49555	0.08745	4.18896				0.08745	4.18896	0.08099	5.48766
	0.21739	0.81487	0.08421	2.55921	0.09125	4.36721				0.09125	4.36721	0.08451	5.86963
	0.21739	0.87854	0.08772	2.68654	0.09506	4.62186				0.09506	4.62186	0.08803	6.12428
	0.23478	0.9422	0.09123	2.7502	0.09886	4.86378				0.09886	4.86378	0.09155	6.42986
	0.24348	1.12045	0.09474	2.81386	0.10266	5.05476				0.10266	5.05476	0.09507	6.68451
	0.25217	1.12045	0.09825	2.99211	0.10646	5.30941				0.10646	5.30941	0.09859	6.99009
	0.26087	1.3751	0.10175	3.05577	0.11027	5.55132				0.11027	5.55132	0.10211	7.30839
	0.26957	1.43876	0.10526	3.1831	0.11407	5.80597				0.11407	5.80597	0.10563	7.55031
	0.27826	1.61701	0.10877	3.31042	0.11787	5.9333				0.11787	5.9333	0.10915	7.86862
	0.28696	1.808	0.11228	3.37408	0.12167	6.23887				0.12167	6.23887	0.11268	8.05961
	0.29565	1.99899	0.11579	3.50141	0.12548	6.42986				0.12548	6.42986	0.1162	8.49251
	0.30435	2.36823	0.1193	3.55234	0.12928	6.7991				0.12928	6.7991	0.11972	8.73442
	0.31304	2.68654	0.12281	3.67966	0.13308	6.92642				0.13308	6.92642	0.12324	8.98907
	0.32174	3.05577	0.12632	3.80699	0.13688	7.24473				0.13688	7.24473	0.12676	9.30738
	0.33043	3.50141	0.12982	3.93431	0.14068	7.42299				0.14068	7.42299	0.13028	9.67662
	0.33913	4.18896	0.13333	4.06163	0.14829	7.67763				0.14829	7.67763	0.1338	9.99493
	0.34783	4.92744	0.13684	4.18896	0.14829	7.93228				0.14829	7.93228	0.13732	10.3005
	0.35652	6.06062	0.14035	4.30355	0.15589	8.23786				0.15589	8.23786	0.14085	10.5552
	0.36522	7.55031	0.14386	4.43087	0.15589	8.49251				0.15589	8.49251	0.14437	10.9244
	0.37391	9.61296	0.14737	4.49454	0.1635	8.73442				0.1635	8.73442	0.14789	11.179
	0.37391	12.7961	0.15088	4.62186	0.1635	9.05273				0.1635	9.05273	0.15141	11.5483
	0.3913	16.985	0.15439	4.74918	0.1711	8.86175				0.1711	8.86175	0.15493	11.9302
	0.3913	21.5432	0.15789	4.86378	0.1711	9.18006				0.1711	9.18006	0.15845	12.2358
	0.4087	23.0329	0.1614	5.05476	0.17871	9.48563				0.17871	9.48563	0.16197	12.5541
	0.4087	29.5901	0.16491	5.18208	0.17871	9.67662				0.17871	9.67662	0.16549	12.9234
	0.41739	34.9632	0.16842	5.30941	0.18631	10.1095				0.18631	10.1095	0.16901	13.2926
	0.41739	35.3961	0.17193	5.43673	0.19011	10.3642				0.19011	10.3642	0.17254	13.6109
	0.43478	35.6507	0.17544	5.55132	0.19011	10.6698				0.19011	10.6698	0.17606	14.0438
	0.44348	45.7602	0.17895	5.74231	0.19772	10.9881				0.19772	10.9881	0.17958	14.4258
	0.44348	54.7493	0.18246	5.86963	0.19772	11.3064				0.19772	11.3064	0.1831	14.795
	0.45217	62.6179	0.18596	5.99696	0.20152	11.7393				0.20152	11.7393	0.18662	15.0497
	0.46087	67.4817	0.18947	6.12428	0.20532	12.0449				0.20532	12.0449	0.19014	15.5463
	0.46087	81.6019	0.19298	6.30254	0.20913	12.4268				0.20913	12.4268	0.19366	15.9792
	0.46957	95.9513	0.19649	6.42986	0.21293	12.7961				0.21293	12.7961	0.19718	16.4757
	0.46957	112.312	0.2	6.62085	0.21673	13.2417				0.21673	13.2417	0.2007	16.794
	0.46957	134.658	0.20351	6.68451	0.22053	13.6109				0.22053	13.6109	0.20423	17.2269
	0.47826	158.327	0.20702	6.86276	0.22433	13.9802				0.22433	13.9802	0.20775	17.6089
	0.47826	183.105	0.21053	7.11741	0.22814	14.3621				0.22814	14.3621	0.21127	18.1055
	0.47826	207.08	0.21404	7.24473	0.23194	14.795				0.23194	14.795	0.21479	18.411
	0.47826	233.741	0.21754	7.42299	0.23574	15.2279				0.23574	15.2279	0.21831	18.984
	0.47826	262.211	0.22105	7.61397	0.23954	15.7372				0.23954	15.7372	0.22183	19.4169
	0.48696	288.312	0.22456	7.7413	0.24335	16.1065				0.24335	16.1065	0.22535	19.9135
	0.47826	314.719	0.22807	7.93228	0.24715	16.5394				0.24715	16.5394	0.22887	20.2954
	0.48696	342.438	0.23158	7.99594	0.25095	17.0487				0.25095	17.0487	0.23239	20.8557
	0.48696	369.774	0.23509	8.23786	0.25475	17.4816				0.25475	17.4816	0.23592	21.4159
	--	--	0.2386	8.49251	0.25856	18.0418				0.25856	18.0418	0.23944	21.8488
			0.24211	8.61983	0.26236	18.602				0.26236	18.602	0.24296	22.2817
			0.24561	8.79809	0.26616	19.0986				0.26616	19.0986	0.24648	22.6637
			0.24912	8.98907	0.26996	19.6715				0.26996	19.6715	0.25	23.1602
			0.25263	9.18006	0.27376	20.1044				0.27376	20.1044	0.25352	23.5931
			0.25614	9.30738	0.28137	20.7283				0.28137	20.7283	0.25704	24.217
			0.25965	9.48563	0.28137	21.3522				0.28137	21.3522	0.26056	24.79
			0.26316	9.74028	0.28517	21.8488				0.28517	21.8488	0.26408	25.2865
			0.26667	9.93127	0.28897	22.409				0.28897	22.409	0.26761	25.9104
			0.27018	10.1095	0.29278	22.8546				0.29278	22.8546	0.27113	26.407
			0.27368	10.3642	0.29658	23.4785				0.29658	23.4785	0.27465	27.0309
			0.27719	10.5552	0.30038	24.1024				0.30038	24.1024	0.27817	27.5911
			0.2807	10.7971	0.30418	24.79				0.30418	24.79	0.28169	28.215
			0.28421	11.0517	0.30798	25.5284				0.30798	25.5284	0.28521	28.9025
			0.28772	11.179	0.31179	26.216				0.31179	26.216	0.28873	29.5264
			0.29123	11.3573	0.31559	26.9035				0.31559	26.9035	0.29225	30.0866
			0.29474	11.6119	0.31939	27.5911				0.31939	27.5911	0.29577	30.7742
			0.29825	11.9302	0.32319	28.4696				0.32319	28.4696	0.2993	31.4617
			0.30175	12.0449	0.327	29.2845				0.327	29.2845	0.30282	32.213
			0.30526	12.3632	0.3308	30.023				0.3308	30.023	0.30634	32.9005
			0.30877	12.6051	0.3346	30.8379				0.3346	30.8379	0.30986	33.5881
			0.31228	12.7961	0.3384	31.7164				0.3384	31.7164	0.31338	34.3393
			0.31579	13.0507	0.34221	32.5313				0.34221	32.5313	0.3169	35.0268
			0.3193	13.2417	0.34601	33.4607				0.34601	33.4607	0.3169	35.7144
			0.32281	13.5473	0.34981	34.5303				0.34981	34.5303	0.32394	36.6438
			0.32632	13.8656	0.35361	35.4597				0.35361	35.4597	0.32394	37.395
			0.32982	14.0438	0.35741	36.4019				0.35741	36.4019	0.33099	38.2099
			0.33333	14.3621	0.36122	37.395				0.36122	37.395	0.33099	39.0248
			0.33684	14.6041	0.36502	38.5155				0.36502	38.5155	0.33803	39.7633
			0.34035	14.986	0.36882	39.6487				0.36882	39.6487	0.34155	40.7691
			0.34386	15.2279	0.37262	40.7055				0.37262	40.7055	0.34155	41.6477
			0.34737	15.4826	0.37643	41.8896				0.37643	41.8896	0.34859	42.5135
			0.35088	15.8009	0.38023	43.1374				0.38023	43.1374	0.34859	43.392
			0.35439	15.9792	0.38403	44.2578				0.38403	44.2578	0.35563	44.3215
			0.35789	16.2975	0.38783	45.2637				0.38783	45.2637	0.35563	44.8817
			0.3614	16.603	0.38783	46.6388				0.38783	46.6388	0.36268	46.0149
			0.36491	16.9214	0.39163	48.0775				0.39163	48.0775	0.36268	47.0717
			0.36842	17.2269	0.39544	49.389				0.39544	49.389	0.3662	47.9502
			0.37193	17.6089	0.39924	50.815				0.39924	50.815	0.36972	49.0707
			0.37544	17.9145	0.40304	52.2537				0.40304	52.2537	0.37324	50.1274
			0.37895	18.2328	0.40684	53.8198				0.40684	53.8198	0.37676	51.197
			0.38246	18.602	0.41065	55.3732				0.41065	55.3732	0.38028	52.2537
			0.38596	18.9203	0.41825	57.1303				0.41825	57.1303	0.3838	53.5015
			0.38947	19.2896	0.41825	58.8109				0.41825	58.8109	0.38732	54.622
			0.39298	19.5442	0.42205	60.377				0.42205	60.377	0.39085	55.7552
			0.39649	19.9135	0.42586	62.0577				0.42586	62.0577	0.39437	56.8756
			0.4	20.2318	0.42966	63.8657				0.42966	63.8657	0.39789	58.1234
			0.40351	20.6647	0.43346	65.992				0.43346	65.992	0.40141	59.5622
			0.40702	21.0339	0.43726	67.609				0.43726	67.609	0.40493	60.8099
			0.41053	21.4795	0.44106	69.799				0.44106	69.799	0.40845	62.1214
			0.41404	21.7215	0.44487	71.7343				0.44487	71.7343	0.41197	63.4328
			0.41754	22.0398	0.44867	74.0389				0.44867	74.0389	0.41549	64.8715
			0.42105	22.2308	0.45247	76.1015				0.45247	76.1015	0.41901	66.0557
			0.42456	22.6637	0.45627	78.6607				0.45627	78.6607	0.42254	67.4308
			0.42807	23.1602	0.46008	81.1563				0.46008	81.1563	0.42606	68.9841
			0.43158	23.4149	0.46388	83.4736				0.46388	83.4736	0.42958	70.4865
			0.43509	23.8478	0.46388	85.8418				0.46388	85.8418	0.42958	71.8616
			0.4386	24.217	0.47148	88.21				0.47148	88.21	0.43662	73.5423
			0.44211	24.6626	0.47148	90.9602				0.47148	90.9602	0.43662	75.2357
			0.44561	25.0955	0.47529	93.7104				0.47529	93.7104	0.44366	76.7891
			0.44912	25.5921	0.47909	96.7025				0.47909	96.7025	0.44366	78.6607
			0.45263	25.9741	0.48289	99.7711				0.48289	99.7711	0.4507	80.3542
			0.45614	26.4706	0.48669	102.954				0.48669	102.954	0.4507	82.2258
			0.45965	26.9035	0.49049	105.946				0.49049	105.946	0.45423	83.8428
			0.46316	27.4128	0.49049	109.448				0.49049	109.448	0.45775	85.7781
			0.46667	27.8457	0.4981	113.255				0.4981	113.255	0.46127	87.9045
			0.47018	28.215	0.4981	116.565				0.4981	116.565	0.46479	89.5215
			0.47368	28.597	0.5019	120.117				0.5019	120.117	0.46831	91.5205
			0.47719	29.0935	0.5057	123.924				0.5057	123.924	0.47183	93.5831
			0.4807	29.7174	0.50951	127.922				0.50951	127.922	0.47535	95.7731
			0.48421	30.023	0.51331	131.729				0.51331	131.729	0.47887	97.7721
			0.48772	30.6596	0.51711	136.033				0.51711	136.033	0.48239	100.268
			0.49123	31.2198	0.52091	140.464				0.52091	140.464	0.48592	102.509
			0.49474	31.7164	0.52091	145.086				0.52091	145.086	0.48592	104.826
			0.49825	32.213	0.52852	149.402				0.52852	149.402	0.49296	107.13
			0.50175	32.7732	0.52852	153.896				0.52852	153.896	0.49296	109.562
			0.50526	33.2698	0.53232	159.015				0.53232	159.015	0.5	111.943
			0.50877	33.779	0.53612	164.375				0.53612	164.375	0.50352	114.566
			0.51228	34.2756	0.53992	169.557				0.53992	169.557	0.50352	117.189
			0.51579	34.7085	0.54373	175.249				0.54373	175.249	0.50704	119.99
			0.5193	35.2687	0.54373	180.673				0.54373	180.673	0.51056	122.868
			0.52281	35.778	0.54753	186.109				0.54753	186.109	0.51408	125.605
			0.52632	36.4019	0.55133	191.788				0.55133	191.788	0.51761	128.292
			0.52982	37.2041	0.55513	198.154				0.55513	198.154	0.52113	131.857
			0.53333	37.7134	0.55894	204.342				0.55894	204.342	0.52465	134.785
			0.53684	38.2099	0.55894	210.021				0.55894	210.021	0.52817	137.726
			0.54035	38.8338	0.56274	216.323				0.56274	216.323	0.52817	141.037
			0.54386	39.5214	0.56654	219.761				0.56654	219.761	0.53169	144.462
			0.54737	40.2089	0.57414	219.137				0.57414	219.137	0.53873	147.963
			0.55088	40.8328	0.57414	225.44				0.57414	225.44	0.53873	151.643
			0.55439	41.4567	0.57795	232.621				0.57795	232.621	0.54225	155.208
			0.55789	42.1442	0.60837	29.1572				0.60837	29.1572	0.54577	159.079
			0.5614	42.7681	0.61217	24.1024				0.61217	24.1024	0.5493	162.758
			0.56491	43.2647	0.61597	22.3453				0.61597	22.3453	0.55282	166.629
			0.56842	43.8249	0.61977	22.0398				0.61977	22.0398	0.55634	170.869
			0.57193	44.4488	0.62357	22.6637				0.62357	22.6637	0.55634	175.554
			0.57544	45.1363	0.62738	23.1602				0.62738	23.1602	0.55986	179.425
			0.57895	45.9512	0.63118	24.1661				0.63118	24.1661	0.56338	184.047
			0.57895	46.8807	0.63498	25.0955				0.63498	25.0955	0.5669	188.732
			0.58246	47.8229	0.63878	25.9104				0.63878	25.9104	0.57042	193.469
			0.58596	48.4468	0.64259	27.0945				0.64259	27.0945	0.57394	197.785
			0.59298	49.007	0.64639	28.9662				0.64639	28.9662	0.57746	203.527
			0.59298	49.8219	0.65019	30.0866				0.65019	30.0866	0.58099	208.951
			0.6	50.5731	0.65399	31.2835				0.65399	31.2835	0.58099	214.019
			0.6	51.4389	0.65779	32.5949				0.65779	32.5949	0.58451	219.252
			0.60702	52.3174	0.6616	34.021				0.6616	34.021	0.58803	224.689
			0.60702	53.2596	0.6616	35.6507				0.6616	35.6507	0.59155	230.991
			0.61404	54.1891	0.6692	37.0258				0.6692	37.0258	0.59507	236.861
			0.61404	54.813	0.673	34.7722				0.673	34.7722	0.59507	242.921
			0.62105	55.5005	0.67681	34.7085				0.67681	34.7085	0.59859	249.288
			0.62105	56.4427	0.67681	35.7144				0.67681	35.7144	0.60211	255.845
			0.62807	57.4358	0.68061	36.5165				0.68061	36.5165	0.60563	262.084
			0.62807	58.5563	0.68821	37.8916				0.68821	37.8916	0.60915	269.201
			0.63158	59.8677	0.68821	39.8269				0.68821	39.8269	0.60915	277.006
			0.63509	60.8736	0.69582	41.584				0.69582	41.584	0.61268	284.314
			0.6386	61.6757	0.69582	41.5203				0.69582	41.5203	0.61268	291.432
			0.64211	62.8089	0.70342	36.02				0.70342	36.02	0.61972	298.918
			0.64561	64.0567	0.70342	37.586				0.70342	37.586	0.61972	307.042
			0.64912	65.0498	0.71103	35.2687				0.71103	35.2687	0.62324	314.656
			0.65263	65.992	0.71103	36.4656				0.71103	36.4656	0.62676	323.085
			0.65614	67.4308	0.71863	36.9621				0.71863	36.9621	0.62676	331.004
			0.65965	68.4239	0.71863	38.0826				0.71863	38.0826	0.63028	339.318
			0.66316	69.4807	0.72624	39.6487				0.72624	39.6487	0.6338	347.06
			0.66667	70.7285	0.72624	41.7623				0.72624	41.7623	0.6338	355.667
			0.67018	72.1672	0.73384	44.3851				0.73384	44.3851	0.64085	359.295
			0.67368	73.5423	0.73764	46.1931				0.73764	46.1931	0.64085	361.167
			0.67719	74.7264	0.74144	45.9512				0.74144	45.9512	0.64437	369.532
			0.6807	76.2925	0.74144	47.6955				0.74144	47.6955	0.64789	378.088
			0.68421	77.7313	0.74905	43.6339				0.74905	43.6339
			0.68772	79.1573	0.75285	39.7633				0.75285	39.7633
			0.69123	80.9144	0.75665	43.2647				0.75665	43.2647
			0.69474	82.4041	0.76046	46.0785				0.76046	46.0785
			0.69474	83.9065	0.76046	48.5741				0.76046	48.5741
			0.70175	85.4089	0.76426	50.8787				0.76426	50.8787
			0.70175	87.2169	0.76806	54.2527				0.76806	54.2527
			0.70877	88.401	0.77186	57.4358				0.77186	57.4358
			0.71228	90.2727	0.77567	56.0607				0.77567	56.0607
			0.71579	92.0298	0.77947	60.0587				0.77947	60.0587
			0.7193	73.0457	0.78327	64.2986				0.78327	64.2986
			0.72632	44.0795	0.78707	66.7432				0.78707	66.7432
			0.72982	36.3383	0.79087	70.9831				0.79087	70.9831
			0.73684	20.601	0.79468	68.4239				0.79468	68.4239
			0.74035	18.984	0.79848	70.8558				0.79848	70.8558
			0.74386	19.6079	0.79848	73.1094				0.79848	73.1094
			0.74737	20.0408	0.80608	73.4787				0.80608	73.4787
			0.75088	20.7283	0.80608	71.3014				0.80608	71.3014
			0.75439	21.0339	0.81369	69.3024				0.81369	69.3024
			0.75789	20.7283	0.81749	67.3671				0.81749	67.3671
			0.7614	21.4159	0.82129	64.3623				0.82129	64.3623
			0.76491	21.9124	0.8251	64.4896				0.8251	64.4896
			0.76842	22.1671	0.8289	66.6159				0.8289	66.6159
			0.77193	22.2817	0.8327	66.5522				0.8327	66.5522
			0.77544	22.8546	0.8365	67.8				0.8365	67.8
			0.77895	22.9692	0.8403	68.6149				0.8403	68.6149
			0.78246	24.7263	0.84411	73.2367				0.84411	73.2367
			0.78596	25.4139	0.84791	75.6686				0.84791	75.6686
			0.78947	26.8399	0.85171	75.3503				0.85171	75.3503
			0.79298	27.9731	0.85551	76.1652				0.85551	76.1652
			0.79649	28.8389	0.85932	67.1761				0.85932	67.1761
			0.8	29.9721	0.86312	70.9831				0.86312	70.9831
			0.80351	30.5323	0.86692	75.6686				0.86692	75.6686
			0.80702	31.4617	0.87072	76.5981				0.87072	76.5981
			0.81053	31.7164	0.87452	80.0995				0.87452	80.0995
			0.81404	32.0856	0.87452	83.2189				0.87452	83.2189
			0.81754	31.7164	0.87833	90.0817				0.87833	90.0817
			0.82105	32.4676	0.88213	100.013				0.88213	100.013
			0.82456	32.9642	0.88593	93.7741				0.88593	93.7741
			0.82456	34.8995	0.88973	98.8289				0.88973	98.8289
			0.83158	35.8926	0.89354	103.947				0.89354	103.947
			0.83158	35.587	0.89354	106.506				0.89354	106.506
			0.8386	35.8926	0.90114	112.249				0.90114	112.249
			0.84211	37.6497	0.90114	121.493				0.90114	121.493
			0.84561	40.7691	0.90494	128.737				0.90494	128.737
			0.84912	42.4498	0.90875	136.593				0.90875	136.593
			0.84912	44.0159	0.90875	143.15				0.90875	143.15
			0.85614	43.9522	0.91635	149.898				0.91635	149.898
			0.85614	46.0785	0.91635	158.951				0.91635	158.951
			0.85965	48.1285	0.92015	169.685				0.92015	169.685
			0.86316	51.8845	0.92015	179.234				0.92015	179.234
			0.86667	54.3801	0.92395	188.911				0.92395	188.911
			0.87018	55.8188	0.92395	198.778				0.92395	198.778
			0.87368	57.4358	0.92776	210.708				0.92776	210.708
			0.87719	59.1165	0.93156	220.945				0.93156	220.945
			0.8807	64.184	0.93536	227.808				0.93536	227.808
			0.88421	66.0557	0.93916	235.18				0.93916	235.18
			0.88421	69.99	0.93916	243.482				0.93916	243.482
			0.89123	75.9105	0.94297	247.352				0.94297	247.352
			0.89123	81.4109	0.94677	256.214				0.94677	256.214
			0.89825	80.4687	0.95057	261.027				0.95057	261.027
			0.89825	82.3404	0.95057	272.702				0.95057	272.702
			0.90175	86.7203	0.95437	287.994				0.95437	287.994
			0.90526	93.2139	0.95437	302.484				0.95437	302.484
			0.90877	96.2696	0.95817	313.09				0.95817	313.09
			0.91228	102.267	0.95817	329.578				0.95817	329.578
			0.91228	108.76	0.96198	348.549				0.96198	348.549
			0.9193	115.368	0.96198	368.781				0.96198	368.781
			0.9193	120.181
			0.92281	125.045
			0.92632	133.665
			0.92632	143.66
			0.92982	153.833
			0.93333	167.813
			0.93333	179.858
			0.93684	193.1
			0.93684	208.518
			0.93684	225.567
			0.94035	241.852
			0.94035	257.284
			0.94386	274.447
			0.94386	292.552
			0.94737	310.594
			0.94737	329.884
			0.94737	350.115
			0.94737	372.333
