# Supplementary material for: Cold Water Fish Gelatin Methacryloyl Hydrogel for Tissue Engineering Application
Source: PLoS One. 2016 Oct 10;11(10):e0163902. doi: 10.1371/journal.pone.0163902 (PMC5056724; doi:10.1371/journal.pone.0163902)
Supplement: S3 Fig — (A) The mass swelling ratios of fish GelMA hydrogels (Fig 4A). (B) Comparison of fish and porcine GelMA hydrogels (Fig 4B). (XLSX) [file pone.0163902.s003.xlsx]

## Sheet: S3 Fig
	S3 Fig. The raw data for swelling test (Figure 4). (A) The mass swelling ratios of fish GelMA hydrogels (Fig 4A). (B) Comparison of fish and porcine GelMA hydrogels (Fig 4B).
	(A)
		Low					Medium					High
	5	-	-	-	-	-	23.3548	22.5161	23.1667	23.3	25.2857	20.3214	20.0357	20.2857	20.1071	18.3438
	10	-	-	-	-	-	11.1964	10.6271	10.6271	10.082	10.7368	8.62745	8.76471	8.8	8.82	8.36207
	15	31.8	35.9535	47.8788	31.0233	35.6667	8.71622	8.88	8.66216	8.83784	8.91667	6.14493	5.95775	5.875	6.12857	5.9403
	(B)
		Fish High					Porcine High
	5	20.3214	20.0357	20.2857	20.1071	18.3438	11.75	12.1936	11.7576	11.1212	9.35294
	10	8.62745	8.76471	8.8	8.82	8.36207	7.89362	7.57447	7.83333	7.72917	7.71429
	15	6.14493	5.95775	5.875	6.12857	5.9403	5.05263	4.82051	4.82051	4.94444	4.61039
