# Supplementary material for: Cold Water Fish Gelatin Methacryloyl Hydrogel for Tissue Engineering Application
Source: PLoS One. 2016 Oct 10;11(10):e0163902. doi: 10.1371/journal.pone.0163902 (PMC5056724; doi:10.1371/journal.pone.0163902)
Supplement: S4 Fig — (A) Degradation profiles of fish GelMA hydrogels (Fig 5A). (B) Comparison of fish and porcine GelMA hydrogel (Fig 5B). (C) Pore size of GelMA hydrogels (Fig 5K). (XLSX) [file pone.0163902.s004.xlsx]

## Sheet: S4 Fig
	S4 Fig. The raw data for hydrogel degradation test (Figure 5). (A) Degradation profiles of fish GelMA hydrogels (Fig 5A). (B) Comparison of fish and porcine GelMA hydrogel (Fig 5B). (C) Pore size of GelMA hydrogels (Fig 5K).
	(A)
		FL5			FL10			FL15			FM6			FM10			FM15			FH5			FH10			FH15
	0				100	100	100	100	100	100	100	100	100	100	100	100	100	100	100	100	100	100	100	100	100	100	100	100
	1.5				35.2941	29.4118	17.6471	46.3918	21.6495	43.299	71.7949	56.4103	51.282	96	92	104	93.3333	86.6667	103.333	36.1446	60.241	48.1928	96.8992	96.8992	93.0233	98.6214	95.4401	101.803
	3				0	0	0	15.4639	21.6495	18.5567	0	0	0	80	80	84	83.3333	90	90	0	0	0	85.2713	89.1473	85.2713	92.2588	92.2588	92.2588
	6							0	0	0				52	40	44	66.6667	63.3333	66.6667				69.7674	65.8915	69.7674	82.7147	85.8961	82.7147
	9													0	0	0	43.3333	40	43.3333				58.1395	54.2636	58.1395	79.5334	79.5334	82.7147
	12																36.6667	40	43.3333				50.3876	54.2636	42.6357	85.8961	82.7147	66.8081
	18																0	0	0				46.5116	34.8837	38.7597	73.1707	57.264	73.1707
	24																						0	0	0	44.5387	50.9014	47.72
	(B)
		FH5			FH10			FH15			PH5			PH10			PH15
	0	100	100	100	100	100	100	100	100	100	100	100	93.75	100	100	100	100	100	100
	1.5	36.1446	60.241	48.1928	96.8992	96.8992	93.0233	98.6214	95.4401	101.803	100	100	93.75	95.1219	98.7805	98.7805	98.9011	98.9011	105.495
	3	0	0	0	85.2713	89.1473	85.2713	92.2588	92.2588	92.2588	100	100	93.75	95.1219	95.1219	98.7805	102.198	98.9011	98.9011
	6				69.7674	65.8915	69.7674	82.7147	85.8961	82.7147	87.5	93.75	87.5	98.7805	95.1219	95.1219	95.6044	98.9011	95.6044
	9				58.1395	54.2636	58.1395	79.5334	79.5334	82.7147	81.25	81.25	87.5	95.1219	95.1219	98.7805	92.3077	95.6044	95.6044
	12				50.3876	54.2636	42.6357	85.8961	82.7147	66.8081	25	43.75	50	95.1219	87.8049	95.1219	85.7143	95.6044	102.198
	18				46.5116	34.8837	38.7597	73.1707	57.264	73.1707	18.75	37.5	37.5	80.4878	87.8049	87.8049	89.011	95.6044	95.6044
	24				0	0	0	44.5387	50.9014	47.72	37.5	25	31.25	76.8293	76.8293	58.5366	102.198	92.3077	59.3407
	(C)
		FH10_un	FH10_1.5h	FH10_3h	FH10_9h	PH10_un	PH10_1.5h	PH10_3h	PH10_9h
	< 30	76.087	80.1932	64.3902	68.1529	81.8182	80.5825	78.3715	69.1489
	30~60	21.7391	17.8744	20	14.0127	15.1515	15.8576	17.0483	19.6808
	60~90	2.17391	1.93237	10.7317	9.55414	2.47934	2.589	3.05343	7.44681
	90~120			3.41463	3.82166	0.55096	0.97087	0.76336	2.65958
	120~150			0.97561	3.18471			0.50891	0.53191
	150~180			0.4878	1.27388			0	0.53191
	180~ 210							0.25445
