# Supplementary material for: Cold Water Fish Gelatin Methacryloyl Hydrogel for Tissue Engineering Application
Source: PLoS One. 2016 Oct 10;11(10):e0163902. doi: 10.1371/journal.pone.0163902 (PMC5056724; doi:10.1371/journal.pone.0163902)
Supplement: S5 Fig — (XLSX) [file pone.0163902.s005.xlsx]

## Sheet: S5 Fig
		S5 Fig. The raw data for cell viability test of 2d cell culture (Figure 6).
		% fish GelMA
		5	10	15
	1	98.4905	96.2065	97.47
	2	91.0863	86.5526	89.8967
	3	87.8438	90.3533	90.9814
