# Supplementary material for: Cold Water Fish Gelatin Methacryloyl Hydrogel for Tissue Engineering Application
Source: PLoS One. 2016 Oct 10;11(10):e0163902. doi: 10.1371/journal.pone.0163902 (PMC5056724; doi:10.1371/journal.pone.0163902)
Supplement: S6 Fig — (A-C) MTS assay of cells on GelMA hydrogel (Figs J-K). (XLSX) [file pone.0163902.s006.xlsx]

## Sheet: S6 Fig
	S6 Fig. The raw data for cell proliferation test of 2d cell culture (Figure 7). (A-C) MTS assay of cells on GelMA hydrogel (Figs J-K).
	(A)
	5% GelMA
	day	FM			FH			PH
	1	0.037	0.071	0.075	0.12	0.105	0.096	0.139	0.128	0.071
	3	0.219	0.427	0.488	0.329	0.339	0.312	0.403	0.304	0.494
	5	0.657	0.683	0.611	0.718	0.843	0.778	0.588	0.737	0.753
	(B)
	10% GelMA
	day	FM			FH			PH
	1	0.109	0.044	0.072	0.108	0.118	0.128	0.046	0.116	0.098
	3	0.308	0.319	0.296	0.345	0.314	0.334	0.362	0.301	0.291
	5	0.875	0.905	0.91	1.008	0.826	0.981	0.636	0.755	0.852
	(C)
	15% GelMA
	day	FM			FH			PH
	1	0.08	0.05	0.031	0.122	0.069	0.125	0.097	0.104111	0.105111
	3	0.22	0.197	0.405	0.298	0.335	0.28	0.293	0.248	0.287
	5	1.252	0.566	0.831	1.062	0.944	1.024	0.873	1.127	0.907
