# Supplementary material for: Cold Water Fish Gelatin Methacryloyl Hydrogel for Tissue Engineering Application
Source: PLoS One. 2016 Oct 10;11(10):e0163902. doi: 10.1371/journal.pone.0163902 (PMC5056724; doi:10.1371/journal.pone.0163902)
Supplement: S7 Fig — (A) Cell viability of the encapsulated cells (Fig 8P). (B) Quantification of cell proliferation in GelMA (Fig 8Q). (XLSX) [file pone.0163902.s007.xlsx]

## Sheet: S7 Fig
	S7 Fig. The raw data for 3d cell culture test (Figure 8). (A) Cell viability of the encapsulated cells (Fig 8P). (B) Quantification of cell proliferation in GelMA (Fig 8Q).
	(A)
	Time (hour)	FM5			FH5			PH5
	3	92.2416	78.8075	87.8438	89.2464	90.4172	89.3384	82.3837	87.2642	90.0512
	24	86.198	96.7904	97.035	97.4564	93.7762	96.4185	92.5005	89.2759	83.5734
	(B)
	Time (day)	FM5			FH5			PH5
	1	0.234055	0.285389	0.269611	0.348333	0.295778	0.275444	0.412	0.337333	0.298667
	3	0.629111	0.619556	0.520778	0.664778	0.673556	0.630333	0.520333	0.760333	0.775333
	5	0.950889	1.02733	1.043	1.02856	0.942889	1.01867	0.957333	0.936667	0.823333
